# Supplementary material for: The Implementation of Antimicrobial Consumption Surveillance and Stewardship in Human Healthcare in Post-Soviet States: A Systematic Review
Source: Antibiotics (Basel). 2025 Jul 25;14(8):749. doi: 10.3390/antibiotics14080749 (PMC12382636; doi:10.3390/antibiotics14080749)
Supplement: Supplementary file 1 [file antibiotics-14-00749-s001.zip]

Archive with 4 entries (4 files):
- Supplementary material-TableS2 .docx
- Supplementary material-TableS3.docx
- Supplementary material-TableS4.docx
- Supplementary material_ Table S1.docx
